# Supplementary material for: Elucidating prognosis in cervical squamous cell carcinoma and endocervical adenocarcinoma: a novel anoikis-related gene signature model
Source: Front Oncol. 2024 Jun 26;14:1352638. doi: 10.3389/fonc.2024.1352638 (PMC11234598; doi:10.3389/fonc.2024.1352638)
Supplement: Supplementary file 4 [file Table_1.xlsx]

## Sheet: Sheet1
id	coef
BCL2	-0.616268
BAX	0.929313
IGF1	-0.362177
PLAU	0.176927
EDA2R	0.728867
ABL1	0.781863
MIR200A	0.196562
FASN	0.316939
NTRK3	-0.978317
