# Supplementary material for: Elucidating prognosis in cervical squamous cell carcinoma and endocervical adenocarcinoma: a novel anoikis-related gene signature model
Source: Front Oncol. 2024 Jun 26;14:1352638. doi: 10.3389/fonc.2024.1352638 (PMC11234598; doi:10.3389/fonc.2024.1352638)
Supplement: Supplementary file 5 [file Table_2.xlsx]

## Sheet: Sheet1
Drug	Risk		P-value
	high	low
5-Fluorouracil	＋		1.6e−05
AZD6482		＋	0.00059
BMS-345541	＋		5.2e−05
BMS-536924	＋		0.00033
BPD-00008900	＋		0.0002
Dasatinib	＋		0.00078
Doramapimod		＋	2.9e−08
Entospletinib	＋		0.00019
ERK_6604	＋		0.0002
GNE-317		＋	0.00047
Lapatinib	＋		7.1e−05
Niraparib		＋	0.00077
Osimertinib	＋		7.9e−07
PAK_5339	＋		0.00086
PD0325901	＋		0.00038
Sapitinib	＋		4.5e−05
SB216763		＋	0.00021
SB505124		＋	6.3e−08
SCH772984	＋		1.9e−06
Sepantronium bromide	＋		6.4e−05
Telomerase Inhibitor IX	＋		0.0008
Ulixertinib	＋		0.0003
VSP34_8731	＋		2.3e−05
VX-11e	＋		6.8e−05
WIKI4	＋		0.00053
"+" means "higer sensetive", compared with another one.
