# Supplementary material for: Elucidating prognosis in cervical squamous cell carcinoma and endocervical adenocarcinoma: a novel anoikis-related gene signature model
Source: Front Oncol. 2024 Jun 26;14:1352638. doi: 10.3389/fonc.2024.1352638 (PMC11234598; doi:10.3389/fonc.2024.1352638)
Supplement: Supplementary file 6 [file Table_3.xlsx]

## Sheet: S1
id	HR	HR.95L	HR.95H	pvalue
BCL2	0.710209	0.521586	0.967046	0.0298008
BAX	1.7203	1.11667	2.65024	0.0138762
IGF1	0.683662	0.502153	0.930779	0.0157086
CDCP1	1.29864	1.01976	1.65379	0.0341256
PHLDA2	1.37363	1.11146	1.69765	0.00330455
PLAU	1.19697	1.03001	1.39099	0.0189877
PLK1	1.40866	1.05598	1.87914	0.0197846
NRAS	1.56099	1.09548	2.22432	0.013713
EDA2R	1.5485	1.11402	2.15243	0.00925207
ABL1	1.53562	1.08838	2.16663	0.0146003
GLI2	0.830599	0.702417	0.982173	0.0299848
MIR200B	1.43186	1.18489	1.73031	0.000202252
MIR200A	1.2473	1.08498	1.4339	0.00189307
ITGA8	0.73196	0.578618	0.92594	0.00928205
PARP1	1.34205	1.03605	1.73842	0.025865
BRCA2	1.4384	1.05107	1.96848	0.0231402
HK2	1.48244	1.19738	1.83537	0.000302459
PLK4	1.32767	1.03795	1.69825	0.0240374
TUBB3	1.58236	1.14917	2.17885	0.00492553
SLC2A1	1.26043	1.03884	1.52929	0.0189664
FASN	1.58102	1.21596	2.05568	0.000626871
COL4A2	1.21537	1.00233	1.47371	0.047302
BUB1	1.35626	1.00718	1.82634	0.0447416
MAD2L1	1.45437	1.1057	1.91298	0.00739536
SCRIB	1.52201	1.04413	2.21862	0.028923
NTRK3	0.433005	0.192619	0.973388	0.042844
IRF6	1.30691	1.0832	1.57681	0.00520033
ANXA2	1.57361	1.11952	2.21189	0.00905711
ONECUT1	0.465478	0.2278	0.951141	0.035962
MMP3	1.16227	1.0464	1.29096	0.00500737
CLIC4	1.37763	1.0193	1.86192	0.0371299
KIF14	1.4374	1.10481	1.87012	0.00688666
NRP1	1.33623	1.06086	1.68307	0.0138255
